# Supplementary material for: Kombucha Reduces Hyperglycemia in Type 2 Diabetes of Mice by Regulating Gut Microbiota and Its Metabolites
Source: Foods. 2022 Mar 5;11(5):754. doi: 10.3390/foods11050754 (PMC8909623; doi:10.3390/foods11050754)
Supplement: Supplementary file 1 [file foods-11-00754-s001.zip]

Archive with 1 entries (1 files):
- foods-1570200-supplementary.pdf
